# Supplementary material for: PET-measured human dopamine synthesis capacity and receptor availability predict trading rewards and time-costs during foraging
Source: Nat Commun. 2023 Sep 30;14:6122. doi: 10.1038/s41467-023-41897-0 (PMC10542376; doi:10.1038/s41467-023-41897-0)
Supplement: Supplementary file 4 — Source Data [file 41467_2023_41897_MOESM4_ESM.xlsx]

## Sheet: Figure 2
Figure 2
	Participant sex	F	M	M	M	F	F	M	F	F	F	F	M	M	F	F	M	F	M	M	F	F	M	F	M	M	F	M	F	F	M	M	M	M	F	F	M	M	F	F	M	M	M	M	M	M	F	F	F
	Long steep	4.9222	4.10866	3.73566	3.87075	4.67816	2.48454	3.71841	4.16717	6.91781	3.58692	4.68345	4.9898	1.8657	4.45068	1.3731	4.55201	3.08656	5.25477	4.36679	4.28332	5.48029	3.46707	3.54312	3.17412	6.06953	2.43845	3.84647	7.64099	4.93562	2.32118	3.71482	3.4878	5.43608	3.42365	4.22204	5.81498	3.43744	3.79898	4.11606	3.1682	4.45034	2.61765	2.22367	5.17907	4.73435	3.24083	3.72959	2.67886
	Long shallow	5.8652	4.64317	6.70671	4.81	4.95972	2.19872	4.73111	4.64836	8.26894	3.7376	6.15533	7.57931	4.74901	4.803	2.90737	4.41109	2.58172	5.28399	4.77653	4.2466	4.25559	2.26829	3.91289	3.59234	5.00836	3.40293	4.52851	5.55256	4.66096	5.00489	3.82817	5.84645	3.43226	4.80943	4.94823	5.5828	4.02579	4.61622	6.86018	5.18095	4.54128	3.30348	4.08901	6.21735	5.66021	3.71533	4.67998	3.02276
	Short steep	7.90506	6.60969	5.10196	6.58024	9.05413	6.07191	3.93198	4.71335	6.56657	3.63029	4.28102	5.80362	4.02904	6.39285	3.26651	3.4604	2.52365	7.07912	5.14864	5.77129	6.71384	3.00299	5.45599	4.32372	7.65946	3.59195	3.98389	8.69108	7.07138	3.65684	4.07316	5.85276	4.50417	6.7762	5.16871	6.11489	3.17243	4.60084	8.67921	3.72971	7.04689	5.259	5.58311	4.40548	2.27606	4.54797	3.08384	2.97465
	Short shallow	3.45125	8.29499	6.05452	6.15649	9.45506	2.92435	5.14448	5.28696	7.32404	6.42435	7.50881	6.04489	5.4816	7.11524	2.97335	7.35781	3.48739	4.43545	5.83895	4.37886	5.62574	3.20637	6.38363	7.56579	5.9923	6.03815	4.10911	6.94447	8.26021	6.63851	5.05725	7.08114	5.01918	5.32397	4.92946	6.23646	3.16481	5.04826	8.84349	6.05788	5.9683	4.73754	7.44808	5.86281	3.45828	3.00665	3.51982	3.07749
[truncated: 8 more columns]

## Sheet: Figure 4b
Figure 4b
	Component	Eigenvalue
	1	4.13337
	2	3.05246
	3	1.9968
	4	1.18243
	5	0.905959
	6	0.6096
	7	0.581892
	8	0.417611
	9	0.303106
	10	0.262772
	11	0.185848
	12	0.101564
	13	0.0626196
	14	0.0385089

## Sheet: Figure 4c
Figure 4c
			Component 1 weighting value	Component 2 weighting value	Component 3 weighting value	Component 4 weighting value
	Dopamine Synthesis Capacity	ACC	0.0416	0.1822	0.2618	0.2108
		Putamen	-0.0758	0.3756	0.2831	-0.1093
		Caudate	-0.0679	0.3372	0.2337	-0.0737
		Ventral Striatum	-0.1208	0.3453	0.2965	0.2131
		Midbrain	-0.0476	0.3875	0.2316	0.2392
	D2/3 Receptor Availability	ACC	0.2798	0.2456	-0.2483	-0.4011
		Putamen	0.3688	0.2359	-0.2906	0.0236
		Caudate	0.3599	0.2503	-0.3066	0.1168
		Ventral Striatum	0.2615	0.3237	-0.2483	0.2939
		Midbrain	-0.0062	-0.2563	-0.1395	0.677
	D1 Receptor Availability	ACC	0.3406	-0.1338	0.3171	-0.0572
		Putamen	0.3989	-0.1668	0.255	-0.1357
		Caudate	0.3661	-0.1622	0.3333	-0.0963
		Ventral Striatum	0.3869	-0.1463	0.2393	0.2913

## Sheet: Figure 5a
Figure 5a
	Component 1 score	Total Change in Exit Threshold (short-shallow minus long-steep)	Change in exit threshold due to travel time (short minus long)	Change due to decay rate (shallow minus steep)	Sex
	4.3005	4.1863	3.0764	1.1099	F
	-0.4961	2.3189	0.3571	1.9618	M
	-2.798	2.2857	2.028	0.2577	M
	2.8417	4.7769	4.4357	0.3412	M
	0.799	0.4398	2.1565	-1.7167	F
	1.1391	1.4261	0.3135	1.1126	F
	-0.6763	1.1198	0.5924	0.5274	M
	0.6377	0.4062	-0.6481	1.0543	F
	1.3789	2.8254	0.4755	2.3498	F
	-4.8262	1.0551	-0.3603	1.4154	F
	1.0493	3.6159	1.448	2.1679	M
	1.3364	1.6002	0.9797	0.6206	F
	0.4783	2.8058	0.9276	1.8782	F
	-0.371	0.4008	0.1714	0.2294	M
	-0.9144	-0.8193	0.4879	-1.3072	F
	0.5246	1.4722	0.9221	0.55	M
	-0.761	0.0955	0.8101	-0.7146	M
	0.8156	0.1455	1.3019	-1.1564	F
	-1.2615	-0.2607	0.237	-0.4977	F
	-1.4188	2.8405	2.1918	0.6487	M
	1.1062	4.3917	2.5615	1.8301	F
	-1.0655	3.5997	1.8944	1.7053	M
	5.0794	1.3424	0.7937	0.5487	M
	-2.3389	-0.4169	0.3275	-0.7444	M
	-0.7753	0.7074	0.464	0.2435	F
	-1.1303	0.4215	0.4768	-0.0553	F
	0.9416	-0.2726	-0.563	0.2904	M
	-0.1791	1.2493	0.617	0.6323	M
	2.9625	4.7274	3.2732	1.4542	F
	-0.2258	5.2244	3.3593	1.8652	M
	2.3841	0.6837	-0.5641	1.2478	M
	-3.6885	-1.2761	-2.3301	1.054	M
	0.5588	-0.2342	0.2992	-0.5334	M
	-2.2837	0.3986	0.1753	0.2234	F
	-0.9785	-1.0775	-0.5117	-0.5658	F
	0.0877	2.1738	2.7253	-0.5516	F
	2.4318	1.0314	0.6881	0.3432	F

## Sheet: Figure 5b
Figure 5b
	Component 4 score	Total Change in Exit Threshold (short-shallow minus long-steep)	Change in exit threshold due to travel time (short minus long)	Change due to decay rate (shallow minus steep)	Sex
	2.0142	4.1863	3.0764	1.1099	F
	0.341	2.3189	0.3571	1.9618	M
	-1.4387	2.2857	2.028	0.2577	M
	0.7929	4.7769	4.4357	0.3412	M
	2.0932	0.4398	2.1565	-1.7167	F
	-0.3664	1.4261	0.3135	1.1126	F
	0.4578	1.1198	0.5924	0.5274	M
	-1.0525	0.4062	-0.6481	1.0543	F
	-0.2812	2.8254	0.4755	2.3498	F
	0.0994	1.0551	-0.3603	1.4154	F
	-2.1238	3.6159	1.448	2.1679	M
	-0.0433	1.6002	0.9797	0.6206	F
	0.1636	2.8058	0.9276	1.8782	F
	0.5738	0.4008	0.1714	0.2294	M
	-0.3409	-0.8193	0.4879	-1.3072	F
	0.7674	1.4722	0.9221	0.55	M
	-0.5325	0.0955	0.8101	-0.7146	M
	-2.7408	0.1455	1.3019	-1.1564	F
	-0.3289	-0.2607	0.237	-0.4977	F
	1.5913	2.8405	2.1918	0.6487	M
	1.2904	4.3917	2.5615	1.8301	F
	1.2497	3.5997	1.8944	1.7053	M
	-1.3867	1.3424	0.7937	0.5487	M
	-0.9396	-0.4169	0.3275	-0.7444	M
	-0.1112	0.7074	0.464	0.2435	F
	0.6754	0.4215	0.4768	-0.0553	F
	-1.3953	-0.2726	-0.563	0.2904	M
	-0.5986	1.2493	0.617	0.6323	M
	0.2542	4.7274	3.2732	1.4542	F
	0.9974	5.2244	3.3593	1.8652	M
	-0.2547	0.6837	-0.5641	1.2478	M
	0.2179	-1.2761	-2.3301	1.054	M
	-1.4538	-0.2342	0.2992	-0.5334	M
	-0.7788	0.3986	0.1753	0.2234	F
	0.8022	-1.0775	-0.5117	-0.5658	F
	-0.2697	2.1738	2.7253	-0.5516	F
	-0.5916	1.0314	0.6881	0.3432	F

## Sheet: Figure 6a
Figure 6a
	Reward environment	Mean reward rate across participants (apples/second)	Standard error of the mean (SEM) of reward rate
	long-steep (lst)	1.3547	0.0272
	long-shallow (lsh)	1.6772	0.0294
	short-steep (sst)	1.7048	0.0229
	short-shallow (ssh)	1.9514	0.0316

## Sheet: Figure 6b
Figure 6b
	Reward environment	Mean reaction time across participants (seconds)	Standard error of the mean (SEM) of reaction time
	long-steep (lst)	0.339	0.0107
	long-shallow (lsh)	0.336	0.0106
	short-steep (sst)	0.3347	0.0125
	short-shallow (ssh)	0.3147	0.0116

## Sheet: Figure 6c
Figure 6c
	Component 1 score	Total change in reaction time (sec)	Sex
	4.3005	0.1387	F
	-0.4961	-0.0398	M
	-2.798	-0.0486	M
	2.8417	0.0576	M
	0.799	-0.0494	F
	1.1391	-0.1344	F
	-0.6763	-0.0344	M
	0.6377	-0.002	F
	1.3789	-0.0175	F
	-4.8262	-0.0262	F
	1.0493	0.0102	M
	1.3364	-0.065	F
	0.4783	-0.081	F
	-0.371	-0.022	M
	-0.9144	-0.0335	F
	0.5246	0.0024	M
	-0.761	-0.0288	M
	0.8156	-0.1218	F
	-1.2615	-0.0252	F
	-1.4188	0.0192	M
	1.1062	-0.042	F
	-1.0655	-0.0308	M
	5.0794	0.0253	M
	-2.3389	-0.1443	M
	-0.7753	-0.1422	F
	-1.1303	0.0136	F
	0.9416	-0.0569	M
	-0.1791	-0.0581	M
	2.9625	0.044	F
	-0.2258	-0.0131	M
	2.3841	-0.0267	M
	-3.6885	-0.0703	M
	0.5588	-0.0194	M
	-2.2837	0.0081	F
	-0.9785	0.055	F
	0.0877	-0.0791	F
	2.4318	0.0491	F

## Sheet: Figure 6d
Figure 6d
	Component 4 score	Total change in reaction time (sec)	Sex
	2.0142	0.1387	F
	0.341	-0.0398	M
	-1.4387	-0.0486	M
	0.7929	0.0576	M
	2.0932	-0.0494	F
	-0.3664	-0.1344	F
	0.4578	-0.0344	M
	-1.0525	-0.002	F
	-0.2812	-0.0175	F
	0.0994	-0.0262	F
	-2.1238	0.0102	M
	-0.0433	-0.065	F
	0.1636	-0.081	F
	0.5738	-0.022	M
	-0.3409	-0.0335	F
	0.7674	0.0024	M
	-0.5325	-0.0288	M
	-2.7408	-0.1218	F
	-0.3289	-0.0252	F
	1.5913	0.0192	M
	1.2904	-0.042	F
	1.2497	-0.0308	M
	-1.3867	0.0253	M
	-0.9396	-0.1443	M
	-0.1112	-0.1422	F
	0.6754	0.0136	F
	-1.3953	-0.0569	M
	-0.5986	-0.0581	M
	0.2542	0.044	F
	0.9974	-0.0131	M
	-0.2547	-0.0267	M
	0.2179	-0.0703	M
	-1.4538	-0.0194	M
	-0.7788	0.0081	F
	0.8022	0.055	F
	-0.2697	-0.0791	F
	-0.5916	0.0491	F

## Sheet: Supplementary Figure 1
Supplementary Figure 1
	Current reward environment	Subject ID	Exit number in block	Average exit threshold	Sex
	short-shallow	1	1	2.69708	F
	short-shallow	1	2	3.04779	F
	short-shallow	1	3	3.03005	F
	short-shallow	1	4	2.95374	F
	short-steep	1	1	3.19223	F
	short-steep	1	2	3.02475	F
	short-steep	1	3	2.85572	F
	short-steep	1	4	2.80704	F
	short-steep	1	5	2.70636	F
	short-steep	1	6	2.75678	F
	short-steep	1	7	2.67908	F
	short-steep	1	8	2.67185	F
	short-steep	1	9	2.69452	F
	long-shallow	1	1	2.70372	F
	long-shallow	1	2	2.83194	F
	long-shallow	1	3	2.85433	F
	long-shallow	1	4	2.88316	F
	long-steep	1	1	1.72835	F
	long-steep	1	2	2.17482	F
	long-steep	1	3	2.36138	F
	long-steep	1	4	2.26167	F
	long-steep	1	5	2.27469	F
	long-steep	1	6	2.27446	F
	long-steep	1	7	2.33696	F
	long-steep	1	8	2.35669	F
	long-steep	2	1	5.42188	M
	long-steep	2	2	6.61168	M
	long-steep	2	3	6.36328	M
	long-steep	2	4	5.84849	M
	long-steep	2	5	6.40346	M
	long-steep	2	6	6.1364	M
	long-steep	2	7	5.90202	M
	long-steep	2	8	5.53616	M
	long-steep	2	9	5.38827	M
	long-steep	2	10	5.07181	M
	long-steep	2	11	4.95102	M
	long-shallow	2	1	2.68443	M
	long-shallow	2	2	2.66471	M
	long-shallow	2	3	2.71626	M
	long-shallow	2	4	3.01767	M
	long-shallow	2	5	3.2201	M
	long-shallow	2	6	3.3133	M
	short-steep	2	1	3.69226	M
	short-steep	2	2	4.35315	M
	short-steep	2	3	4.41644	M
	short-steep	2	4	4.08829	M
	short-steep	2	5	4.00474	M
	short-steep	2	6	4.13277	M
	short-steep	2	7	4.20165	M
	short-steep	2	8	4.122	M
	short-steep	2	9	4.06877	M
	short-steep	2	10	4.09072	M
	short-steep	2	11	4.08028	M
	short-steep	2	12	4.05623	M
	short-steep	2	13	4.05071	M
	short-shallow	2	1	4.20264	M
	short-shallow	2	2	4.11307	M
	short-shallow	2	3	4.34219	M
	short-shallow	2	4	4.81321	M
	short-shallow	2	5	4.88693	M
	short-shallow	2	6	4.88907	M
	short-shallow	2	7	4.83294	M
	short-shallow	2	8	4.86533	M
	long-steep	3	1	2.58524	M
	long-steep	3	2	2.24774	M
	long-steep	3	3	2.41027	M
	long-steep	3	4	2.49785	M
	long-steep	3	5	2.53071	M
	long-steep	3	6	2.69734	M
	long-steep	3	7	2.85245	M
	long-steep	3	8	2.82748	M
	short-steep	3	1	3.36745	M
	short-steep	3	2	3.22975	M
	short-steep	3	3	3.38279	M
	short-steep	3	4	3.40238	M
	short-steep	3	5	3.46405	M
	short-steep	3	6	3.41005	M
	short-steep	3	7	3.41438	M
	short-steep	3	8	3.46362	M
	short-steep	3	9	3.47902	M
	short-steep	3	10	3.49584	M
	short-steep	3	11	3.46022	M
	short-steep	3	12	3.43583	M
	long-shallow	3	1	4.85763	M
	long-shallow	3	2	4.92182	M
	long-shallow	3	3	5.07054	M
	long-shallow	3	4	4.97038	M
	long-shallow	3	5	4.99519	M
	long-shallow	3	6	4.84287	M
	long-shallow	3	7	4.87781	M
	long-shallow	3	8	4.94085	M
	short-shallow	3	1	6.28587	M
	short-shallow	3	2	5.99342	M
	short-shallow	3	3	6.21791	M
	short-shallow	3	4	6.10088	M
	short-shallow	3	5	5.99895	M
	short-shallow	3	6	5.94177	M
	short-shallow	3	7	5.83496	M
	short-shallow	3	8	5.94193	M
	short-shallow	3	9	5.81103	M
	short-shallow	4	1	4.65648	F
	short-shallow	4	2	5.00201	F
	short-shallow	4	3	5.06873	F
	short-shallow	4	4	5.08064	F
	short-shallow	4	5	5.01128	F
	short-shallow	4	6	5.01085	F
	short-shallow	4	7	5.01612	F
	short-shallow	4	8	5.74262	F
	short-shallow	4	9	5.75194	F
	short-shallow	4	10	5.82649	F
	long-shallow	4	1	7.27915	F
	long-shallow	4	2	7.31432	F
	long-shallow	4	3	7.32217	F
	long-shallow	4	4	7.20129	F
	long-shallow	4	5	7.01737	F
	long-shallow	4	6	6.99049	F
	long-shallow	4	7	7.1048	F
	long-shallow	4	8	7.02134	F
	long-shallow	4	9	7.14962	F
	long-shallow	4	10	7.15992	F
	short-steep	4	1	4.17683	F
	short-steep	4	2	4.68695	F
	short-steep	4	3	5.2703	F
	short-steep	4	4	5.50891	F
	short-steep	4	5	5.63976	F
	short-steep	4	6	5.64447	F
	short-steep	4	7	5.60824	F
	short-steep	4	8	5.73115	F
	short-steep	4	9	5.72613	F
	short-steep	4	10	5.59326	F
	short-steep	4	11	5.6418	F
	short-steep	4	12	5.65763	F
	short-steep	4	13	5.75056	F
	short-steep	4	14	5.75323	F
	short-steep	4	15	5.84686	F
	short-steep	4	16	6.00056	F
	short-steep	4	17	6.0258	F
	short-steep	4	18	6.0952	F
	short-steep	4	19	6.14429	F
	short-steep	4	20	6.15466	F
	short-steep	4	21	6.22621	F
	long-steep	4	1	7.24136	F
	long-steep	4	2	6.13629	F
	long-steep	4	3	5.56038	F
	long-steep	4	4	5.70108	F
	long-steep	4	5	5.70652	F
	long-steep	4	6	5.58989	F
	long-steep	4	7	5.66057	F
	long-steep	4	8	5.62768	F
	long-steep	4	9	5.54664	F
	long-steep	4	10	5.63484	F
	long-steep	4	11	5.66389	F
	long-steep	4	12	5.74967	F
	long-steep	4	13	5.72883	F
	short-steep	5	1	10.3057	F
	short-steep	5	2	10.6583	F
	short-steep	5	3	10.121	F
	short-steep	5	4	10.3513	F
	short-steep	5	5	10.1433	F
	short-steep	5	6	10.1204	F
	short-steep	5	7	10.1068	F
	short-steep	5	8	9.51335	F
	short-steep	5	9	9.59923	F
	short-steep	5	10	8.98001	F
	short-steep	5	11	8.60149	F
	short-steep	5	12	8.21839	F
	short-steep	5	13	7.83882	F
	short-steep	5	14	7.54538	F
	short-steep	5	15	7.33421	F
	short-steep	5	16	7.12728	F
	long-steep	5	1	5.1097	F
	long-steep	5	2	3.93057	F
	long-steep	5	3	3.39454	F
	long-steep	5	4	2.81673	F
	long-steep	5	5	2.41098	F
	long-steep	5	6	2.26508	F
	long-steep	5	7	2.25132	F
	short-shallow	5	1	2.80025	F
	short-shallow	5	2	2.58289	F
	short-shallow	5	3	2.78943	F
	short-shallow	5	4	2.89622	F
	short-shallow	5	5	2.85693	F
	long-shallow	5	1	2.17764	F
	long-shallow	5	2	2.19847	F
	long-shallow	5	3	2.03375	F
	long-shallow	5	4	2.09443	F
	long-shallow	6	1	7.24831	F
	long-shallow	6	2	5.78173	F
	long-shallow	6	3	5.54247	F
	long-shallow	6	4	4.64667	F
	long-shallow	6	5	4.49417	F
	long-shallow	6	6	4.58817	F
	long-shallow	6	7	5.32901	F
	short-shallow	6	1	1.00541	F
	short-shallow	6	2	4.98537	F
	short-shallow	6	3	5.49756	F
	short-shallow	6	4	5.30408	F
	short-shallow	6	5	5.85295	F
	short-shallow	6	6	6.17302	F
	short-shallow	6	7	6.71983	F
	short-shallow	6	8	6.91964	F
	short-shallow	6	9	6.76454	F
	short-shallow	6	10	7.0716	F
	long-steep	6	1	4.90172	F
	long-steep	6	2	5.45558	F
	long-steep	6	3	4.8869	F
	long-steep	6	4	5.71378	F
	long-steep	6	5	6.45112	F
	long-steep	6	6	6.76225	F
	long-steep	6	7	5.84933	F
	long-steep	6	8	6.25766	F
	long-steep	6	9	6.60441	F
	long-steep	6	10	6.74503	F
	long-steep	6	11	6.70224	F
	long-steep	6	12	6.7756	F
	long-steep	6	13	6.60536	F
	short-steep	6	1	9.65066	F
	short-steep	6	2	8.81073	F
	short-steep	6	3	7.55636	F
	short-steep	6	4	8.09518	F
	short-steep	6	5	7.80134	F
	short-steep	6	6	7.92076	F
	short-steep	6	7	6.99988	F
	short-steep	6	8	7.11911	F
	short-steep	6	9	6.65811	F
	short-steep	6	10	6.81206	F
	short-steep	6	11	7.02003	F
	short-steep	6	12	7.30388	F
	short-steep	6	13	7.26836	F
	short-steep	6	14	7.4492	F
	short-steep	6	15	7.56112	F
	short-steep	6	16	7.71254	F
	short-steep	6	17	7.77978	F
	short-steep	6	18	7.90747	F
	short-steep	6	19	8.05675	F
	short-steep	6	20	8.09474	F
	short-steep	6	21	8.18703	F
	short-steep	6	22	8.20692	F
	short-steep	6	23	8.28126	F
	short-steep	6	24	8.38234	F
	short-steep	6	25	8.41996	F
	short-steep	6	26	8.48028	F
	short-steep	6	27	8.49969	F
	short-steep	6	28	8.53946	F
	short-steep	7	1	2.57698	F
	short-steep	7	2	4.43672	F
	short-steep	7	3	3.86533	F
	short-steep	7	4	3.79493	F
	short-steep	7	5	3.87877	F
	short-steep	7	6	3.90522	F
	short-steep	7	7	3.8692	F
	short-steep	7	8	3.96808	F
	short-steep	7	9	4.01017	F
	short-steep	7	10	4.01641	F
	short-steep	7	11	4.03635	F
	short-steep	7	12	4.09037	F
	long-steep	7	1	3.332	F
	long-steep	7	2	3.15469	F
	long-steep	7	3	3.17805	F
	long-steep	7	4	3.11648	F
	long-steep	7	5	3.20562	F
	long-steep	7	6	3.1023	F
	long-steep	7	7	3.00459	F
	long-steep	7	8	2.97337	F
	long-steep	7	9	2.91924	F
	short-shallow	7	1	2.61512	F
	short-shallow	7	2	2.75941	F
	short-shallow	7	3	2.71947	F
	short-shallow	7	4	2.85718	F
	short-shallow	7	5	2.89126	F
	short-shallow	7	6	2.9167	F
	long-shallow	7	1	2.99102	F
	long-shallow	7	2	3.0386	F
	long-shallow	7	3	2.94304	F
	long-shallow	7	4	3.29498	F
	long-shallow	7	5	3.46155	F
	long-shallow	7	6	3.55148	F
	long-shallow	8	1	4.69569	M
	long-shallow	8	2	4.68221	M
	long-shallow	8	3	4.78533	M
	long-shallow	8	4	4.55974	M
	long-shallow	8	5	4.55817	M
	long-shallow	8	6	4.60965	M
	long-shallow	8	7	4.63771	M
	long-steep	8	1	1.69025	M
	long-steep	8	2	2.60796	M
	long-steep	8	3	2.57577	M
	long-steep	8	4	3.03475	M
	long-steep	8	5	3.2884	M
	long-steep	8	6	3.56468	M
	long-steep	8	7	3.60559	M
	long-steep	8	8	3.69162	M
	long-steep	8	9	3.63103	M
	short-shallow	8	1	4.72923	M
	short-shallow	8	2	4.86962	M
	short-shallow	8	3	5.06481	M
	short-shallow	8	4	5.16312	M
	short-shallow	8	5	5.37996	M
	short-shallow	8	6	5.59918	M
	short-shallow	8	7	5.63355	M
	short-shallow	8	8	5.7243	M
	short-shallow	8	9	5.82638	M
	short-shallow	8	10	5.86181	M
	short-shallow	8	11	5.86111	M
	short-shallow	8	12	5.94585	M
	short-steep	8	1	5.69435	M
	short-steep	8	2	5.72055	M
	short-steep	8	3	5.54446	M
	short-steep	8	4	5.52649	M
	short-steep	8	5	5.57659	M
	short-steep	8	6	5.73582	M
	short-steep	8	7	5.78145	M
	short-steep	8	8	5.87021	M
	short-steep	8	9	5.88136	M
	short-steep	8	10	5.97724	M
	short-steep	8	11	6.06272	M
	short-steep	8	12	5.97992	M
	short-steep	8	13	5.97831	M
	short-steep	8	14	5.96408	M
	short-steep	8	15	5.99856	M
	short-steep	8	16	6.0086	M
	short-steep	8	17	6.05745	M
	short-steep	8	18	6.02871	M
	short-steep	8	19	6.03455	M
	long-steep	9	1	4.40336	M
	long-steep	9	2	3.41395	M
	long-steep	9	3	3.53672	M
	long-steep	9	4	3.36445	M
	long-steep	9	5	3.21074	M
	long-steep	9	6	3.22424	M
	long-steep	9	7	3.18516	M
	long-steep	9	8	3.15616	M
	long-shallow	9	1	2.41623	M
	long-shallow	9	2	2.20201	M
	long-shallow	9	3	2.07053	M
	long-shallow	9	4	2.23597	M
	short-steep	9	1	2.86792	M
	short-steep	9	2	2.54758	M
	short-steep	9	3	2.60166	M
	short-steep	9	4	2.51969	M
	short-steep	9	5	2.50162	M
	short-steep	9	6	2.58932	M
	short-steep	9	7	2.61658	M
	short-steep	9	8	2.63621	M
	short-steep	9	9	2.68916	M
	short-shallow	9	1	2.9387	M
	short-shallow	9	2	3.29437	M
	short-shallow	9	3	3.22353	M
	short-shallow	9	4	3.28888	M
	short-shallow	9	5	3.14744	M
	short-steep	10	1	4.83935	F
	short-steep	10	2	4.78937	F
	short-steep	10	3	4.83513	F
	short-steep	10	4	4.7957	F
	short-steep	10	5	4.78256	F
	short-steep	10	6	4.9321	F
	short-steep	10	7	5.02619	F
	short-steep	10	8	5.04966	F
	short-steep	10	9	5.08962	F
	short-steep	10	10	5.12623	F
	short-steep	10	11	5.20704	F
	short-steep	10	12	5.23462	F
	short-steep	10	13	5.28333	F
	short-steep	10	14	5.32239	F
	long-steep	10	1	6.08133	F
	long-steep	10	2	5.84605	F
	long-steep	10	3	5.24512	F
	long-steep	10	4	5.13474	F
	long-steep	10	5	4.88065	F
	long-steep	10	6	4.72433	F
	long-steep	10	7	4.50325	F
	long-steep	10	8	4.33098	F
	long-steep	10	9	4.17924	F
	long-steep	10	10	4.04724	F
	long-steep	10	11	3.92213	F
	short-shallow	10	1	3.97129	F
	short-shallow	10	2	3.72442	F
	short-shallow	10	3	3.60465	F
	short-shallow	10	4	3.86882	F
	short-shallow	10	5	3.97014	F
	short-shallow	10	6	4.11627	F
	short-shallow	10	7	4.22702	F
	long-shallow	10	1	4.59915	F
	long-shallow	10	2	4.77585	F
	long-shallow	10	3	4.78058	F
	long-shallow	10	4	4.56158	F
	long-shallow	10	5	4.30135	F
	long-shallow	10	6	4.17933	F
	short-steep	11	1	5.31054	F
	short-steep	11	2	5.53466	F
	short-steep	11	3	5.40024	F
	short-steep	11	4	4.8841	F
	short-steep	11	5	4.73299	F
	short-steep	11	6	4.48163	F
	short-steep	11	7	4.57745	F
	short-steep	11	8	4.48979	F
	short-steep	11	9	4.41717	F
	short-steep	11	10	4.39144	F
	short-steep	11	11	4.39839	F
	short-steep	11	12	4.41587	F
	short-steep	11	13	4.40291	F
	short-steep	11	14	4.38695	F
	long-steep	11	1	3.98403	F
	long-steep	11	2	3.81554	F
	long-steep	11	3	3.29583	F
	long-steep	11	4	3.5853	F
	long-steep	11	5	3.78214	F
	long-steep	11	6	3.79339	F
	long-steep	11	7	3.81026	F
	long-steep	11	8	3.88918	F
	long-steep	11	9	3.89872	F
	long-steep	11	10	3.91557	F
	short-shallow	11	1	3.67017	F
	short-shallow	11	2	4.30546	F
	short-shallow	11	3	4.83705	F
	short-shallow	11	4	4.85863	F
	short-shallow	11	5	4.73598	F
	short-shallow	11	6	4.82365	F
	short-shallow	11	7	4.8763	F
	short-shallow	11	8	5.08793	F
	short-shallow	11	9	5.15464	F
	short-shallow	11	10	5.14887	F
	long-shallow	11	1	5.54646	F
	long-shallow	11	2	4.83409	F
	long-shallow	11	3	4.66531	F
	long-shallow	11	4	4.68428	F
	long-shallow	11	5	4.57795	F
	long-shallow	11	6	4.61521	F
	long-shallow	11	7	4.5193	F
	long-shallow	12	1	6.57759	M
	long-shallow	12	2	6.13858	M
	long-shallow	12	3	5.74419	M
	long-shallow	12	4	5.51116	M
	long-shallow	12	5	5.773	M
	long-shallow	12	6	5.77297	M
	long-shallow	12	7	5.681	M
	long-shallow	12	8	5.4733	M
	long-steep	12	1	4.39189	M
	long-steep	12	2	4.61587	M
	long-steep	12	3	4.59037	M
	long-steep	12	4	4.61414	M
	long-steep	12	5	4.53421	M
	long-steep	12	6	4.7309	M
	long-steep	12	7	4.66749	M
	long-steep	12	8	4.53116	M
	long-steep	12	9	4.50003	M
	long-steep	12	10	4.41201	M
	short-shallow	12	1	3.29965	M
	short-shallow	12	2	3.56607	M
	short-shallow	12	3	3.49837	M
	short-shallow	12	4	3.40736	M
	short-shallow	12	5	3.38908	M
	short-shallow	12	6	3.3455	M
	short-steep	12	1	2.19791	M
	short-steep	12	2	2.57421	M
	short-steep	12	3	2.18599	M
	short-steep	12	4	1.97149	M
	short-steep	12	5	2.15633	M
	short-steep	12	6	2.06575	M
	short-steep	12	7	2.03065	M
	short-steep	12	8	1.97703	M
	long-steep	13	1	9.98021	F
	long-steep	13	2	7.59014	F
	long-steep	13	3	6.66372	F
	long-steep	13	4	5.61613	F
	long-steep	13	5	5.17733	F
	long-steep	13	6	4.81817	F
	long-steep	13	7	4.5117	F
	long-steep	13	8	4.38844	F
	long-steep	13	9	4.15677	F
	long-steep	13	10	3.86835	F
	long-shallow	13	1	5.26521	F
	long-shallow	13	2	5.31434	F
	long-shallow	13	3	4.6836	F
	long-shallow	13	4	4.47149	F
	long-shallow	13	5	4.55045	F
	long-shallow	13	6	4.56773	F
	short-steep	13	1	2.7336	F
	short-steep	13	2	4.42433	F
	short-steep	13	3	4.35427	F
	short-steep	13	4	4.90707	F
	short-steep	13	5	6.03641	F
	short-steep	13	6	6.30311	F
	short-steep	13	7	6.27301	F
	short-steep	13	8	6.44093	F
	short-steep	13	9	6.32962	F
	short-steep	13	10	6.13141	F
	short-steep	13	11	6.23555	F
	short-steep	13	12	6.40585	F
	short-steep	13	13	6.33049	F
	short-steep	13	14	6.47393	F
	short-steep	13	15	6.34442	F
	short-steep	13	16	6.4034	F
	short-steep	13	17	6.38817	F
	short-steep	13	18	6.3232	F
	short-steep	13	19	6.33738	F
	short-steep	13	20	6.3612	F
	short-shallow	13	1	2.14768	F
	short-shallow	13	2	3.41614	F
	short-shallow	13	3	4.21291	F
	short-shallow	13	4	4.58116	F
	short-shallow	13	5	5.08807	F
	short-shallow	13	6	5.32377	F
	short-shallow	13	7	5.17449	F
	short-shallow	13	8	5.0771	F
	short-shallow	13	9	5.1689	F
	short-shallow	13	10	5.10203	F
	short-steep	14	1	9.50299	F
	short-steep	14	2	8.08703	F
	short-steep	14	3	8.27607	F
	short-steep	14	4	8.94829	F
	short-steep	14	5	9.12805	F
	short-steep	14	6	9.23938	F
	short-steep	14	7	9.2335	F
	short-steep	14	8	9.02585	F
	short-steep	14	9	8.5324	F
	short-steep	14	10	8.43932	F
	short-steep	14	11	8.3516	F
	short-steep	14	12	8.34574	F
	short-steep	14	13	7.96774	F
	short-steep	14	14	7.79799	F
	short-steep	14	15	7.55818	F
	short-steep	14	16	7.517	F
	short-steep	14	17	7.56247	F
	short-steep	14	18	7.49311	F
	short-shallow	14	1	0.975564	F
	short-shallow	14	2	1.8017	F
	short-shallow	14	3	1.82356	F
	short-shallow	14	4	2.54531	F
	short-shallow	14	5	2.89858	F
	short-shallow	14	6	3.34959	F
	long-steep	14	1	2.05275	F
	long-steep	14	2	1.83057	F
	long-steep	14	3	2.08009	F
	long-steep	14	4	2.79036	F
	long-steep	14	5	3.32258	F
	long-steep	14	6	3.40002	F
	long-steep	14	7	3.44059	F
	long-steep	14	8	3.37532	F
	long-steep	14	9	3.95725	F
	long-steep	14	10	4.30502	F
	long-steep	14	11	4.4776	F
	long-steep	14	12	4.49177	F
	long-shallow	14	1	7.41109	F
	long-shallow	14	2	6.75028	F
	long-shallow	14	3	6.3512	F
	long-shallow	14	4	6.08159	F
	long-shallow	14	5	6.29601	F
	long-shallow	14	6	5.7586	F
	long-shallow	14	7	5.8005	F
	long-shallow	14	8	5.58778	F
	long-shallow	14	9	5.61331	F
	long-shallow	15	1	3.58635	M
	long-shallow	15	2	3.72662	M
	long-shallow	15	3	3.79577	M
	long-shallow	15	4	3.93919	M
	long-shallow	15	5	3.88281	M
	long-shallow	15	6	4.05016	M
	short-shallow	15	1	4.9959	M
	short-shallow	15	2	4.77978	M
	short-shallow	15	3	4.78539	M
	short-shallow	15	4	4.84054	M
	short-shallow	15	5	4.85249	M
	short-shallow	15	6	4.88458	M
	short-shallow	15	7	4.84502	M
	short-shallow	15	8	4.82565	M
	short-shallow	15	9	4.84894	M
	long-steep	15	1	4.31408	M
	long-steep	15	2	4.32238	M
	long-steep	15	3	3.89175	M
	long-steep	15	4	3.79566	M
	long-steep	15	5	3.8312	M
	long-steep	15	6	3.84774	M
	long-steep	15	7	3.8659	M
	long-steep	15	8	3.77756	M
	long-steep	15	9	3.74876	M
	long-steep	15	10	3.68503	M
	short-steep	15	1	1.22335	M
	short-steep	15	2	2.76246	M
	short-steep	15	3	3.05664	M
	short-steep	15	4	3.51675	M
	short-steep	15	5	3.72595	M
	short-steep	15	6	3.81379	M
	short-steep	15	7	3.82393	M
	short-steep	15	8	3.94335	M
	short-steep	15	9	3.97844	M
	short-steep	15	10	3.99731	M
	short-steep	15	11	4.0994	M
	short-steep	15	12	4.15219	M
	short-steep	15	13	4.1989	M
	long-steep	16	1	3.30633	F
	long-steep	16	2	3.76111	F
	long-steep	16	3	3.23612	F
	long-steep	16	4	2.96822	F
	long-steep	16	5	2.97258	F
	long-steep	16	6	2.90439	F
	long-steep	16	7	2.88232	F
	long-steep	16	8	2.87522	F
	long-steep	16	9	2.88398	F
	long-shallow	16	1	2.91839	F
	long-shallow	16	2	2.76596	F
	long-shallow	16	3	2.75834	F
	long-shallow	16	4	2.56368	F
	long-shallow	16	5	2.44589	F
	short-steep	16	1	2.97065	F
	short-steep	16	2	2.81553	F
	short-steep	16	3	2.6575	F
	short-steep	16	4	2.42846	F
	short-steep	16	5	2.50789	F
	short-steep	16	6	2.53788	F
	short-steep	16	7	2.44517	F
	short-steep	16	8	2.34815	F
	short-shallow	16	1	1.99658	F
	short-shallow	16	2	2.62141	F
	short-shallow	16	3	2.74841	F
	short-shallow	16	4	3.25519	F
	short-shallow	16	5	3.21038	F
	short-shallow	16	6	3.25857	F
	short-shallow	16	7	3.35318	F
	long-shallow	17	1	3.60143	F
	long-shallow	17	2	3.43787	F
	long-shallow	17	3	3.43573	F
	long-shallow	17	4	4.58889	F
	long-shallow	17	5	4.71173	F
	long-shallow	17	6	4.79906	F
	long-shallow	17	7	4.86047	F
	short-shallow	17	1	6.80982	F
	short-shallow	17	2	7.8282	F
	short-shallow	17	3	7.96323	F
	short-shallow	17	4	8.17221	F
	short-shallow	17	5	8.33981	F
	short-shallow	17	6	8.32875	F
	short-shallow	17	7	8.38563	F
	short-shallow	17	8	8.42093	F
	short-shallow	17	9	8.54415	F
	short-shallow	17	10	8.70824	F
	short-shallow	17	11	8.88667	F
	short-shallow	17	12	8.96074	F
	short-shallow	17	13	8.92248	F
	short-shallow	17	14	8.9818	F
	short-shallow	17	15	8.94744	F
	short-shallow	17	16	8.95434	F
	short-shallow	17	17	8.95318	F
	short-shallow	17	18	8.95918	F
	short-shallow	17	19	9.01434	F
	short-shallow	17	20	9.05204	F
	short-shallow	17	21	9.0974	F
	short-shallow	17	22	9.12146	F
	short-shallow	17	23	9.16923	F
	short-shallow	17	24	9.18752	F
	short-shallow	17	25	9.21995	F
	short-shallow	17	26	9.24781	F
	short-shallow	17	27	9.2714	F
	long-steep	17	1	7.92388	F
	long-steep	17	2	6.43693	F
	long-steep	17	3	5.82658	F
	long-steep	17	4	5.42586	F
	long-steep	17	5	5.0317	F
	long-steep	17	6	4.85952	F
	long-steep	17	7	4.74194	F
	long-steep	17	8	4.60481	F
	long-steep	17	9	4.54109	F
	long-steep	17	10	4.35873	F
	long-steep	17	11	4.37215	F
	short-steep	17	1	7.48986	F
	short-steep	17	2	7.92651	F
	short-steep	17	3	8.14372	F
	short-steep	17	4	8.28121	F
	short-steep	17	5	8.33138	F
	short-steep	17	6	8.63045	F
	short-steep	17	7	8.73688	F
	short-steep	17	8	8.8339	F
	short-steep	17	9	8.74438	F
	short-steep	17	10	8.75358	F
	short-steep	17	11	8.68436	F
	short-steep	17	12	8.61136	F
	short-steep	17	13	8.71299	F
	short-steep	17	14	8.71858	F
	short-steep	17	15	8.7903	F
	short-steep	17	16	8.72494	F
	short-steep	17	17	8.75965	F
	short-steep	17	18	8.78976	F
	short-steep	17	19	8.80822	F
	short-steep	17	20	8.86634	F
	short-steep	17	21	8.84226	F
	short-steep	17	22	8.8599	F
	short-steep	17	23	8.83067	F
	short-steep	17	24	8.84316	F
	short-steep	17	25	8.83025	F
	short-steep	17	26	8.73799	F
	short-steep	17	27	8.72417	F
	short-steep	17	28	8.73317	F
	short-steep	17	29	8.7729	F
	short-steep	17	30	8.78405	F
	short-steep	18	1	8.64545	M
	short-steep	18	2	8.2986	M
	short-steep	18	3	6.8981	M
	short-steep	18	4	6.38223	M
	short-steep	18	5	6.6974	M
	short-steep	18	6	6.57262	M
	short-steep	18	7	6.47649	M
	short-steep	18	8	6.52499	M
	short-steep	18	9	6.57665	M
	short-steep	18	10	6.80621	M
	short-steep	18	11	7.10265	M
	short-steep	18	12	7.11941	M
	short-steep	18	13	6.89289	M
	short-steep	18	14	6.84923	M
	short-steep	18	15	6.78927	M
	short-steep	18	16	6.9345	M
	short-steep	18	17	6.85335	M
	short-steep	18	18	6.88118	M
	short-steep	18	19	6.85156	M
	short-steep	18	20	6.87128	M
	long-steep	18	1	4.62231	M
	long-steep	18	2	4.35963	M
	long-steep	18	3	4.52871	M
	long-steep	18	4	4.4143	M
	long-steep	18	5	4.7819	M
	long-steep	18	6	4.48545	M
	long-steep	18	7	4.29915	M
	long-steep	18	8	4.20818	M
	long-steep	18	9	4.34523	M
	long-steep	18	10	4.1957	M
	short-shallow	18	1	1.83364	M
	short-shallow	18	2	4.07011	M
	short-shallow	18	3	4.50458	M
	short-shallow	18	4	5.13466	M
	short-shallow	18	5	5.21274	M
	short-shallow	18	6	5.4978	M
	short-shallow	18	7	5.63907	M
	short-shallow	18	8	5.66538	M
	short-shallow	18	9	5.65743	M
	short-shallow	18	10	5.65693	M
	short-shallow	18	11	5.76373	M
	long-shallow	18	1	5.7919	M
	long-shallow	18	2	5.04978	M
	long-shallow	18	3	4.56287	M
	long-shallow	18	4	4.39703	M
	long-shallow	18	5	4.26745	M
	long-shallow	18	6	4.30971	M
	long-shallow	18	7	4.28465	M
	short-shallow	19	1	9.96577	M
	short-shallow	19	2	9.12376	M
	short-shallow	19	3	9.48828	M
	short-shallow	19	4	9.13847	M
	short-shallow	19	5	9.11734	M
	short-shallow	19	6	8.76611	M
	short-shallow	19	7	8.54068	M
	short-shallow	19	8	8.29724	M
	short-shallow	19	9	7.94643	M
	short-shallow	19	10	7.8749	M
	short-shallow	19	11	7.73644	M
	short-shallow	19	12	7.64277	M
	short-shallow	19	13	7.59497	M
	short-shallow	19	14	7.52552	M
	short-shallow	19	15	7.52436	M
	short-steep	19	1	6.86031	M
	short-steep	19	2	5.65797	M
	short-steep	19	3	5.35121	M
	short-steep	19	4	4.77531	M
	short-steep	19	5	4.46304	M
	short-steep	19	6	4.63079	M
	short-steep	19	7	4.53652	M
	short-steep	19	8	4.46592	M
	short-steep	19	9	4.3004	M
	short-steep	19	10	4.18469	M
	short-steep	19	11	4.07835	M
	short-steep	19	12	4.08872	M
	long-shallow	19	1	5.03974	M
	long-shallow	19	2	3.54362	M
	long-shallow	19	3	3.59449	M
	long-shallow	19	4	3.46573	M
	long-shallow	19	5	3.51346	M
	long-steep	19	1	1.69918	M
	long-steep	19	2	2.22602	M
	long-steep	19	3	2.10359	M
	long-steep	19	4	2.82869	M
	long-steep	19	5	2.74495	M
	long-steep	19	6	2.74403	M
	long-steep	19	7	2.78242	M
	long-steep	19	8	2.87365	M
	long-steep	19	9	2.91138	M
	long-steep	20	1	4.18443	F
	long-steep	20	2	2.9934	F
	long-steep	20	3	3.34183	F
	long-steep	20	4	3.63451	F
	long-steep	20	5	3.67208	F
	long-steep	20	6	4.21732	F
	long-steep	20	7	4.12451	F
	long-steep	20	8	4.12256	F
	long-steep	20	9	4.06199	F
	long-steep	20	10	4.05514	F
	short-steep	20	1	4.7962	F
	short-steep	20	2	4.13119	F
	short-steep	20	3	3.65911	F
	short-steep	20	4	4.14816	F
	short-steep	20	5	4.78182	F
	short-steep	20	6	5.18212	F
	short-steep	20	7	5.39539	F
	short-steep	20	8	5.66547	F
	short-steep	20	9	5.786	F
	short-steep	20	10	5.84184	F
	short-steep	20	11	5.84646	F
	short-steep	20	12	6.01054	F
	short-steep	20	13	6.0436	F
	short-steep	20	14	5.99749	F
	short-steep	20	15	6.00084	F
	short-steep	20	16	5.9228	F
	short-steep	20	17	5.90044	F
	long-shallow	20	1	7.03858	F
	long-shallow	20	2	5.23714	F
	long-shallow	20	3	4.92066	F
	long-shallow	20	4	4.65685	F
	long-shallow	20	5	4.63683	F
	long-shallow	20	6	4.63136	F
	long-shallow	20	7	4.63125	F
	short-shallow	20	1	6.73954	F
	short-shallow	20	2	6.74924	F
	short-shallow	20	3	6.16693	F
	short-shallow	20	4	5.9084	F
	short-shallow	20	5	5.74706	F
	short-shallow	20	6	6.00674	F
	short-shallow	20	7	6.24525	F
	short-shallow	20	8	6.34884	F
	short-shallow	20	9	6.49969	F
	short-shallow	20	10	6.62654	F
	short-shallow	20	11	6.7124	F
	short-shallow	20	12	6.78838	F
	short-shallow	20	13	6.83122	F
	long-shallow	21	1	4.64669	M
	long-shallow	21	2	4.78757	M
	long-shallow	21	3	4.67087	M
	long-shallow	21	4	4.74704	M
	long-shallow	21	5	4.75022	M
	long-shallow	21	6	4.78158	M
	long-shallow	21	7	4.80282	M
	long-steep	21	1	5.42703	M
	long-steep	21	2	5.09489	M
	long-steep	21	3	5.64377	M
	long-steep	21	4	5.3948	M
	long-steep	21	5	5.3187	M
	long-steep	21	6	5.56253	M
	long-steep	21	7	5.4681	M
	long-steep	21	8	5.59716	M
	long-steep	21	9	5.53201	M
	long-steep	21	10	5.52454	M
	long-steep	21	11	5.46609	M
	long-steep	21	12	5.48744	M
	long-steep	21	13	5.49406	M
	short-shallow	21	1	5.02252	M
	short-shallow	21	2	5.78933	M
	short-shallow	21	3	6.1795	M
	short-shallow	21	4	5.92956	M
	short-shallow	21	5	6.05306	M
	short-shallow	21	6	5.80991	M
	short-shallow	21	7	5.66806	M
	short-shallow	21	8	5.60851	M
	short-shallow	21	9	5.76295	M
	short-shallow	21	10	5.73665	M
	short-steep	21	1	7.89593	M
	short-steep	21	2	7.65858	M
	short-steep	21	3	7.11484	M
	short-steep	21	4	7.04478	M
	short-steep	21	5	7.03426	M
	short-steep	21	6	7.11671	M
	short-steep	21	7	6.96954	M
	short-steep	21	8	7.00946	M
	short-steep	21	9	6.91197	M
	short-steep	21	10	6.89042	M
	short-steep	21	11	6.88306	M
	short-steep	21	12	6.8174	M
	short-steep	21	13	6.83363	M
	short-steep	21	14	6.96827	M
	short-steep	21	15	6.85054	M
	short-steep	21	16	6.74245	M
	short-steep	21	17	6.74493	M
	short-steep	21	18	6.75533	M
	short-steep	21	19	6.81859	M
	short-steep	21	20	6.84642	M
	short-steep	21	21	6.77641	M
	long-steep	22	1	4.81005	M
	long-steep	22	2	3.28234	M
	long-steep	22	3	3.01121	M
	long-steep	22	4	3.02521	M
	long-steep	22	5	3.04911	M
	long-steep	22	6	3.10681	M
	long-steep	22	7	3.20347	M
	long-steep	22	8	3.19479	M
	long-steep	22	9	3.17889	M
	long-shallow	22	1	4.62304	M
	long-shallow	22	2	4.24168	M
	long-shallow	22	3	3.98216	M
	long-shallow	22	4	3.96	M
	long-shallow	22	5	3.8252	M
	short-steep	22	1	1.19027	M
	short-steep	22	2	1.84522	M
	short-steep	22	3	2.08307	M
	short-steep	22	4	2.44048	M
	short-steep	22	5	2.5046	M
	short-steep	22	6	2.55225	M
	short-steep	22	7	2.58417	M
	short-steep	22	8	2.68556	M
	short-steep	22	9	2.83341	M
	short-steep	22	10	2.88568	M
	short-steep	22	11	2.92002	M
	short-steep	22	12	2.97346	M
	short-shallow	22	1	2.34489	M
	short-shallow	22	2	2.45684	M
	short-shallow	22	3	2.7115	M
	short-shallow	22	4	2.77133	M
	short-shallow	22	5	2.99843	M
	short-steep	23	1	10.9502	M
	short-steep	23	2	8.73451	M
	short-steep	23	3	7.70151	M
	short-steep	23	4	7.67444	M
	short-steep	23	5	7.49023	M
	short-steep	23	6	7.31614	M
	short-steep	23	7	7.32388	M
	short-steep	23	8	7.16137	M
	short-steep	23	9	6.9848	M
	short-steep	23	10	6.86978	M
	short-steep	23	11	6.67999	M
	short-steep	23	12	6.64762	M
	short-steep	23	13	6.61095	M
	short-steep	23	14	6.52063	M
	short-steep	23	15	6.52208	M
	short-steep	23	16	6.51599	M
	short-shallow	23	1	5.25044	M
	short-shallow	23	2	5.75542	M
	short-shallow	23	3	5.51135	M
	short-shallow	23	4	4.91762	M
	short-shallow	23	5	4.78019	M
	short-shallow	23	6	4.7401	M
	short-shallow	23	7	4.63251	M
	short-shallow	23	8	4.49827	M
	long-steep	23	1	4.42136	M
	long-steep	23	2	3.07004	M
	long-steep	23	3	2.85294	M
	long-steep	23	4	2.74563	M
	long-steep	23	5	2.60478	M
	long-steep	23	6	2.58953	M
	long-steep	23	7	2.57079	M
	long-steep	23	8	2.47397	M
	long-shallow	23	1	7.03785	M
	long-shallow	23	2	4.9945	M
	long-shallow	23	3	4.31704	M
	long-shallow	23	4	3.92233	M
	long-shallow	23	5	3.81059	M
	short-shallow	24	1	9.69633	M
	short-shallow	24	2	8.17182	M
	short-shallow	24	3	8.4674	M
	short-shallow	24	4	8.71025	M
	short-shallow	24	5	8.90487	M
	short-shallow	24	6	9.04609	M
	short-shallow	24	7	9.17354	M
	short-shallow	24	8	9.07395	M
	short-shallow	24	9	8.95934	M
	short-shallow	24	10	8.94878	M
	short-shallow	24	11	8.94893	M
	short-shallow	24	12	8.93241	M
	short-shallow	24	13	8.91534	M
	short-shallow	24	14	8.89435	M
	short-shallow	24	15	8.88969	M
	short-shallow	24	16	8.88271	M
	short-shallow	24	17	8.66396	M
	short-shallow	24	18	8.55436	M
	short-shallow	24	19	8.39403	M
	short-shallow	24	20	8.29623	M
	long-shallow	24	1	7.31161	M
	long-shallow	24	2	5.39211	M
	long-shallow	24	3	4.71486	M
	long-shallow	24	4	4.55834	M
	long-shallow	24	5	4.56657	M
	long-shallow	24	6	4.50024	M
	short-steep	24	1	8.04849	M
	short-steep	24	2	7.71104	M
	short-steep	24	3	6.57082	M
	short-steep	24	4	6.20462	M
	short-steep	24	5	6.1501	M
	short-steep	24	6	5.90673	M
	short-steep	24	7	5.89908	M
	short-steep	24	8	5.94019	M
	short-steep	24	9	6.03946	M
	short-steep	24	10	6.11943	M
	short-steep	24	11	6.09254	M
	short-steep	24	12	6.05215	M
	short-steep	24	13	6.09786	M
	short-steep	24	14	6.08972	M
	short-steep	24	15	6.12344	M
	short-steep	24	16	6.07168	M
	short-steep	24	17	6.00021	M
	short-steep	24	18	5.97559	M
	long-steep	24	1	5.08409	M
	long-steep	24	2	3.85247	M
	long-steep	24	3	3.91581	M
	long-steep	24	4	3.94875	M
	long-steep	24	5	3.81492	M
	long-steep	24	6	3.72319	M
	long-steep	24	7	3.72632	M
	long-steep	24	8	3.71284	M
	long-steep	24	9	3.72684	M
	long-steep	24	10	3.71729	M
	long-steep	24	11	3.67176	M
	short-steep	25	1	4.88313	M
	short-steep	25	2	3.71147	M
	short-steep	25	3	3.40256	M
	short-steep	25	4	3.35068	M
	short-steep	25	5	3.68299	M
	short-steep	25	6	3.65207	M
	short-steep	25	7	3.81237	M
	short-steep	25	8	4.00929	M
	short-steep	25	9	4.0155	M
	short-steep	25	10	4.05092	M
	short-steep	25	11	3.98875	M
	short-steep	25	12	4.08333	M
	short-steep	25	13	4.11351	M
	short-shallow	25	1	5.73326	M
	short-shallow	25	2	5.35662	M
	short-shallow	25	3	5.4581	M
	short-shallow	25	4	5.65026	M
	short-shallow	25	5	5.64107	M
	short-shallow	25	6	5.6822	M
	short-shallow	25	7	5.58183	M
	short-shallow	25	8	5.65544	M
	short-shallow	25	9	5.72363	M
	long-steep	25	1	6.04231	M
	long-steep	25	2	5.42085	M
	long-steep	25	3	4.92579	M
	long-steep	25	4	4.63274	M
	long-steep	25	5	4.81119	M
	long-steep	25	6	4.75305	M
	long-steep	25	7	4.87137	M
	long-steep	25	8	4.7426	M
	long-steep	25	9	4.74178	M
	long-steep	25	10	4.70064	M
	long-steep	25	11	4.66707	M
	long-steep	25	12	4.67209	M
	long-shallow	25	1	6.03485	M
	long-shallow	25	2	5.93677	M
	long-shallow	25	3	6.26295	M
	long-shallow	25	4	5.96045	M
	long-shallow	25	5	5.88114	M
	long-shallow	25	6	5.77318	M
	long-shallow	25	7	5.64142	M
	long-shallow	25	8	5.90473	M
	long-shallow	25	9	6.01624	M
	short-steep	26	1	3.29065	M
	short-steep	26	2	3.07985	M
	short-steep	26	3	2.28405	M
	short-steep	26	4	2.36338	M
	short-steep	26	5	2.47615	M
	short-steep	26	6	2.70109	M
	short-steep	26	7	2.63565	M
	short-steep	26	8	3.32784	M
	short-steep	26	9	3.5715	M
	short-steep	26	10	3.83905	M
	short-shallow	26	1	2.95209	M
	short-shallow	26	2	5.74632	M
	short-shallow	26	3	5.53417	M
	short-shallow	26	4	5.71554	M
	short-shallow	26	5	5.38341	M
	short-shallow	26	6	5.12791	M
	short-shallow	26	7	5.44053	M
	short-shallow	26	8	5.10126	M
	short-shallow	26	9	5.39094	M
	long-steep	26	1	3.99162	M
	long-steep	26	2	2.35355	M
	long-steep	26	3	1.9323	M
	long-steep	26	4	1.76383	M
	long-steep	26	5	1.60458	M
	long-steep	26	6	1.659	M
	long-steep	26	7	1.73828	M
	long-shallow	26	1	7.96211	M
	long-shallow	26	2	6.44637	M
	long-shallow	26	3	5.15003	M
	long-shallow	26	4	4.94587	M
	long-shallow	26	5	4.57268	M
	long-steep	27	1	4.71055	F
	long-steep	27	2	4.26171	F
	long-steep	27	3	4.46009	F
	long-steep	27	4	4.31087	F
	long-steep	27	5	4.42008	F
	long-steep	27	6	4.4709	F
	long-steep	27	7	4.44488	F
	long-steep	27	8	4.3547	F
	long-steep	27	9	4.2486	F
	long-steep	27	10	4.28649	F
	long-steep	27	11	4.35613	F
	short-steep	27	1	4.45192	F
	short-steep	27	2	4.17735	F
	short-steep	27	3	4.20932	F
	short-steep	27	4	4.34303	F
	short-steep	27	5	4.44493	F
	short-steep	27	6	4.36457	F
	short-steep	27	7	3.99363	F
	short-steep	27	8	4.1158	F
	short-steep	27	9	4.11447	F
	short-steep	27	10	4.19454	F
	short-steep	27	11	4.27172	F
	short-steep	27	12	4.20949	F
	short-steep	27	13	4.19967	F
	long-shallow	27	1	4.8371	F
	long-shallow	27	2	4.00423	F
	long-shallow	27	3	3.76152	F
	long-shallow	27	4	3.78419	F
	long-shallow	27	5	3.80542	F
	long-shallow	27	6	3.9415	F
	short-shallow	27	1	4.23522	F
	short-shallow	27	2	4.11545	F
	short-shallow	27	3	4.09063	F
	short-shallow	27	4	4.17894	F
	short-shallow	27	5	4.15351	F
	short-shallow	27	6	4.20314	F
	short-shallow	27	7	4.243	F
	long-shallow	28	1	4.79693	M
	long-shallow	28	2	4.71777	M
	long-shallow	28	3	4.61038	M
	long-shallow	28	4	4.53483	M
	long-shallow	28	5	4.4405	M
	long-shallow	28	6	4.37089	M
	long-shallow	28	7	4.31645	M
	short-shallow	28	1	3.92498	M
	short-shallow	28	2	4.10565	M
	short-shallow	28	3	3.9891	M
	short-shallow	28	4	3.84254	M
	short-shallow	28	5	3.90313	M
	short-shallow	28	6	3.97133	M
	short-shallow	28	7	3.95068	M
	long-steep	28	1	3.06137	M
	long-steep	28	2	3.36116	M
	long-steep	28	3	3.30123	M
	long-steep	28	4	3.39072	M
	long-steep	28	5	3.50984	M
	long-steep	28	6	3.62446	M
	long-steep	28	7	3.62465	M
	long-steep	28	8	3.56321	M
	long-steep	28	9	3.56895	M
	long-steep	28	10	3.4977	M
	short-steep	28	1	3.22829	M
	short-steep	28	2	3.15937	M
	short-steep	28	3	3.07831	M
	short-steep	28	4	3.25001	M
	short-steep	28	5	3.38032	M
	short-steep	28	6	3.35813	M
	short-steep	28	7	3.42535	M
	short-steep	28	8	3.44087	M
	short-steep	28	9	3.45972	M
	short-steep	28	10	3.53359	M
	short-steep	28	11	3.53117	M
	long-steep	29	1	0.921885	M
	long-steep	29	2	1.442	M
	long-steep	29	3	1.60674	M
	long-steep	29	4	1.93598	M
	long-steep	29	5	2.24929	M
	long-steep	29	6	2.19997	M
	short-steep	29	1	0.91051	M
	short-steep	29	2	0.939756	M
	short-steep	29	3	1.4894	M
	short-steep	29	4	2.2738	M
	short-steep	29	5	2.34941	M
	short-steep	29	6	2.57343	M
	short-steep	29	7	2.86096	M
	short-steep	29	8	3.10352	M
	short-steep	29	9	3.44723	M
	long-shallow	29	1	5.09452	M
	long-shallow	29	2	4.83603	M
	long-shallow	29	3	4.84029	M
	long-shallow	29	4	4.5071	M
	long-shallow	29	5	4.38147	M
	long-shallow	29	6	4.43187	M
	long-shallow	29	7	4.82329	M
	short-shallow	29	1	5.00526	M
	short-shallow	29	2	5.2467	M
	short-shallow	29	3	5.70846	M
	short-shallow	29	4	5.72615	M
	short-shallow	29	5	6.13534	M
	short-shallow	29	6	6.21624	M
	short-shallow	29	7	6.35089	M
	short-shallow	29	8	6.37095	M
	short-shallow	29	9	6.4932	M
	short-shallow	29	10	6.53643	M
	short-shallow	29	11	6.47968	M
	short-steep	30	1	7.2535	M
	short-steep	30	2	8.91868	M
	short-steep	30	3	7.38645	M
	short-steep	30	4	6.53152	M
	short-steep	30	5	5.78045	M
	short-steep	30	6	6.23225	M
	short-steep	30	7	5.76931	M
	short-steep	30	8	5.80446	M
	short-steep	30	9	5.63517	M
	short-steep	30	10	5.8887	M
	short-steep	30	11	5.91832	M
	short-steep	30	12	5.63749	M
	short-steep	30	13	5.72576	M
	short-steep	30	14	5.42037	M
	short-shallow	30	1	1.92846	M
	short-shallow	30	2	4.68736	M
	short-shallow	30	3	5.55571	M
	short-shallow	30	4	5.48607	M
	short-shallow	30	5	6.51044	M
	short-shallow	30	6	6.65275	M
	short-shallow	30	7	7.18457	M
	short-shallow	30	8	7.30863	M
	short-shallow	30	9	7.18122	M
	short-shallow	30	10	7.39711	M
	short-shallow	30	11	7.67818	M
	short-shallow	30	12	7.6438	M
	short-shallow	30	13	7.55729	M
	short-shallow	30	14	7.63342	M
	short-shallow	30	15	7.54875	M
	short-shallow	30	16	7.3201	M
	long-steep	30	1	2.9746	M
	long-steep	30	2	2.02018	M
	long-steep	30	3	1.98076	M
	long-steep	30	4	1.91145	M
	long-steep	30	5	2.28095	M
	long-steep	30	6	2.22371	M
	long-steep	30	7	2.03575	M
	long-shallow	30	1	3.02944	M
	long-shallow	30	2	3.98658	M
	long-shallow	30	3	3.66637	M
	long-shallow	30	4	3.50058	M
	long-shallow	30	5	3.57268	M
	long-shallow	30	6	3.96605	M
	short-steep	31	1	3.93239	F
	short-steep	31	2	3.89243	F
	short-steep	31	3	3.76728	F
	short-steep	31	4	3.97299	F
	short-steep	31	5	3.95841	F
	short-steep	31	6	3.94464	F
	short-steep	31	7	3.87238	F
	short-steep	31	8	3.94772	F
	short-steep	31	9	3.9918	F
	short-steep	31	10	3.97388	F
	short-steep	31	11	4.0433	F
	short-steep	31	12	4.05935	F
	short-steep	31	13	4.12777	F
	long-steep	31	1	3.56122	F
	long-steep	31	2	3.36667	F
	long-steep	31	3	3.32821	F
	long-steep	31	4	3.29696	F
	long-steep	31	5	3.33858	F
	long-steep	31	6	3.33069	F
	long-steep	31	7	3.34362	F
	long-steep	31	8	3.40647	F
	long-steep	31	9	3.42883	F
	long-steep	31	10	3.41816	F
	short-shallow	31	1	4.90163	F
	short-shallow	31	2	4.91105	F
	short-shallow	31	3	4.9085	F
	short-shallow	31	4	4.87109	F
	short-shallow	31	5	4.58547	F
	short-shallow	31	6	4.77114	F
	short-shallow	31	7	4.79844	F
	short-shallow	31	8	4.83231	F
	long-shallow	31	1	4.03906	F
	long-shallow	31	2	3.99661	F
	long-shallow	31	3	3.92036	F
	long-shallow	31	4	4.00162	F
	long-shallow	31	5	4.19878	F
	long-shallow	31	6	4.30797	F
	long-shallow	31	7	4.3833	F
	long-shallow	32	1	5.55476	F
	long-shallow	32	2	5.3308	F
	long-shallow	32	3	5.15316	F
	long-shallow	32	4	5.25759	F
	long-shallow	32	5	5.10548	F
	long-shallow	32	6	5.11571	F
	long-shallow	32	7	5.04419	F
	short-shallow	32	1	3.83592	F
	short-shallow	32	2	4.14541	F
	short-shallow	32	3	4.76252	F
	short-shallow	32	4	5.41071	F
	short-shallow	32	5	5.72842	F
	short-shallow	32	6	6.14686	F
	short-shallow	32	7	6.5276	F
	short-shallow	32	8	6.75215	F
	short-shallow	32	9	6.92718	F
	short-shallow	32	10	7.10497	F
	short-shallow	32	11	7.21042	F
	short-shallow	32	12	7.27507	F
	short-shallow	32	13	7.36832	F
	short-shallow	32	14	7.43421	F
	short-shallow	32	15	7.49212	F
	short-shallow	32	16	7.51909	F
	long-steep	32	1	6.87253	F
	long-steep	32	2	5.4179	F
	long-steep	32	3	4.63328	F
	long-steep	32	4	4.23648	F
	long-steep	32	5	4.1001	F
	long-steep	32	6	3.99443	F
	long-steep	32	7	3.77119	F
	long-steep	32	8	3.70962	F
	long-steep	32	9	3.61266	F
	short-steep	32	1	4.79358	F
	short-steep	32	2	5.25145	F
	short-steep	32	3	5.69504	F
	short-steep	32	4	5.64506	F
	short-steep	32	5	5.74267	F
	short-steep	32	6	5.85149	F
	short-steep	32	7	5.87425	F
	short-steep	32	8	5.93375	F
	short-steep	32	9	6.01797	F
	short-steep	32	10	6.13861	F
	short-steep	32	11	6.13545	F
	short-steep	32	12	6.0709	F
	short-steep	32	13	6.12128	F
	short-steep	32	14	6.15167	F
	short-steep	32	15	6.2168	F
	short-steep	32	16	6.26988	F
	short-steep	32	17	6.33266	F
	short-steep	32	18	6.31993	F
	long-steep	33	1	3.79366	M
	long-steep	33	2	3.23948	M
	long-steep	33	3	3.51115	M
	long-steep	33	4	3.42858	M
	long-steep	33	5	3.49826	M
	short-steep	33	1	3.97374	M
	short-steep	33	2	3.55836	M
	short-steep	33	3	3.34756	M
	short-steep	33	4	3.22626	M
	short-steep	33	5	3.14674	M
	short-steep	33	6	3.05562	M
	short-steep	33	7	3.01996	M
	short-steep	33	8	2.88728	M
	short-steep	33	9	2.85142	M
	short-steep	33	10	2.8347	M
	long-shallow	33	1	3.78768	M
	long-shallow	33	2	3.27106	M
	long-shallow	33	3	3.03473	M
	long-shallow	33	4	2.9385	M
	long-shallow	33	5	2.78027	M
	short-shallow	33	1	2.67604	M
	short-shallow	33	2	2.80499	M
	short-shallow	33	3	2.78234	M
	short-shallow	33	4	2.82861	M
	short-shallow	34	1	6.51502	M
	short-shallow	34	2	6.94143	M
	short-shallow	34	3	6.73088	M
	short-shallow	34	4	6.61212	M
	short-shallow	34	5	6.42714	M
	short-shallow	34	6	6.25576	M
	short-shallow	34	7	6.26003	M
	short-shallow	34	8	6.18444	M
	short-shallow	34	9	6.1451	M
	short-shallow	34	10	6.07725	M
	short-shallow	34	11	6.02519	M
	short-steep	34	1	5.50312	M
	short-steep	34	2	5.25287	M
	short-steep	34	3	5.12266	M
	short-steep	34	4	5.30261	M
	short-steep	34	5	5.36878	M
	short-steep	34	6	5.18805	M
	short-steep	34	7	5.43468	M
	short-steep	34	8	5.54106	M
	short-steep	34	9	5.61278	M
	short-steep	34	10	5.56326	M
	short-steep	34	11	5.47499	M
	short-steep	34	12	5.46198	M
	short-steep	34	13	5.5474	M
	short-steep	34	14	5.59559	M
	short-steep	34	15	5.62453	M
	short-steep	34	16	5.6799	M
	long-shallow	34	1	6.34587	M
	long-shallow	34	2	5.38313	M
	long-shallow	34	3	5.47664	M
	long-shallow	34	4	5.4606	M
	long-shallow	34	5	5.55799	M
	long-shallow	34	6	5.49268	M
	long-shallow	34	7	5.48918	M
	long-shallow	34	8	5.4269	M
	long-steep	34	1	5.04178	M
	long-steep	34	2	4.85817	M
	long-steep	34	3	4.67113	M
	long-steep	34	4	4.92518	M
	long-steep	34	5	4.93366	M
	long-steep	34	6	5.06985	M
	long-steep	34	7	5.06992	M
	long-steep	34	8	5.14024	M
	long-steep	34	9	5.10848	M
	long-steep	34	10	5.1717	M
	long-steep	34	11	5.20436	M
	long-steep	34	12	5.27843	M
	long-steep	34	13	5.19698	M
	long-steep	35	1	3.61413	M
	long-steep	35	2	3.4811	M
	long-steep	35	3	3.51753	M
	long-steep	35	4	3.57619	M
	long-steep	35	5	3.59754	M
	long-steep	35	6	3.52269	M
	long-steep	35	7	3.41971	M
	long-steep	35	8	3.42603	M
	long-steep	35	9	3.41796	M
	short-steep	35	1	3.20639	M
	short-steep	35	2	3.54837	M
	short-steep	35	3	3.54177	M
	short-steep	35	4	3.6366	M
	short-steep	35	5	3.62688	M
	short-steep	35	6	3.69624	M
	short-steep	35	7	3.68702	M
	short-steep	35	8	3.69134	M
	short-steep	35	9	3.59857	M
	short-steep	35	10	3.62899	M
	short-steep	35	11	3.57472	M
	long-shallow	35	1	3.93077	M
	long-shallow	35	2	4.42734	M
	long-shallow	35	3	4.46253	M
	long-shallow	35	4	4.56475	M
	long-shallow	35	5	4.5838	M
	long-shallow	35	6	4.60376	M
	long-shallow	35	7	4.61809	M
	long-shallow	35	8	4.53501	M
	short-shallow	35	1	5.01538	M
	short-shallow	35	2	5.60256	M
	short-shallow	35	3	5.31944	M
	short-shallow	35	4	5.16662	M
	short-shallow	35	5	5.04093	M
	short-shallow	35	6	5.08788	M
	short-shallow	35	7	4.96294	M
	short-shallow	35	8	4.97661	M
	short-shallow	36	1	9.96889	F
	short-shallow	36	2	8.46389	F
	short-shallow	36	3	8.26152	F
	short-shallow	36	4	8.12369	F
	short-shallow	36	5	8.16836	F
	short-shallow	36	6	8.15614	F
	short-shallow	36	7	8.13334	F
	short-shallow	36	8	8.11493	F
	short-shallow	36	9	7.98828	F
	short-shallow	36	10	7.93335	F
	short-shallow	36	11	7.92145	F
	short-shallow	36	12	7.91613	F
	short-shallow	36	13	7.89876	F
	short-shallow	36	14	7.88749	F
	short-shallow	36	15	7.89739	F
	short-steep	36	1	7.8656	F
	short-steep	36	2	7.27488	F
	short-steep	36	3	6.48602	F
	short-steep	36	4	6.46013	F
	short-steep	36	5	6.59959	F
	short-steep	36	6	6.68921	F
	short-steep	36	7	6.73067	F
	short-steep	36	8	6.76613	F
	short-steep	36	9	6.58502	F
	short-steep	36	10	6.58943	F
	short-steep	36	11	6.53517	F
	short-steep	36	12	6.48281	F
	short-steep	36	13	6.49759	F
	short-steep	36	14	6.52473	F
	short-steep	36	15	6.5324	F
	short-steep	36	16	6.5609	F
	short-steep	36	17	6.51406	F
	short-steep	36	18	6.49824	F
	short-steep	36	19	6.4643	F
	short-steep	36	20	6.38469	F
	short-steep	36	21	6.38285	F
	long-shallow	36	1	6.58251	F
	long-shallow	36	2	5.43415	F
	long-shallow	36	3	5.02072	F
	long-shallow	36	4	4.80677	F
	long-shallow	36	5	4.58082	F
	long-shallow	36	6	4.39154	F
	long-shallow	36	7	4.36746	F
	long-steep	36	1	4.60287	F
	long-steep	36	2	5.15205	F
	long-steep	36	3	5.10907	F
	long-steep	36	4	4.98177	F
	long-steep	36	5	4.95518	F
	long-steep	36	6	4.84174	F
	long-steep	36	7	4.66341	F
	long-steep	36	8	4.52983	F
	long-steep	36	9	4.49839	F
	long-steep	36	10	4.42216	F
	short-shallow	37	1	3.3073	F
	short-shallow	37	2	3.43216	F
	short-shallow	37	3	3.53512	F
	short-shallow	37	4	3.47759	F
	short-shallow	37	5	3.36816	F
	short-steep	37	1	3.50622	F
	short-steep	37	2	3.43807	F
	short-steep	37	3	4.40419	F
	short-steep	37	4	4.32987	F
	short-steep	37	5	4.04823	F
	short-steep	37	6	4.20707	F
	short-steep	37	7	4.283	F
	short-steep	37	8	4.61975	F
	short-steep	37	9	4.69904	F
	short-steep	37	10	4.8496	F
	short-steep	37	11	5.06561	F
	short-steep	37	12	5.0142	F
	short-steep	37	13	5.01908	F
	long-shallow	37	1	4.29347	F
	long-shallow	37	2	5.15372	F
	long-shallow	37	3	5.20148	F
	long-shallow	37	4	5.2129	F
	long-shallow	37	5	5.28132	F
	long-shallow	37	6	5.13949	F
	long-shallow	37	7	5.11059	F
	long-steep	37	1	6.85855	F
	long-steep	37	2	6.26766	F
	long-steep	37	3	5.64355	F
	long-steep	37	4	5.37169	F
	long-steep	37	5	5.02444	F
	long-steep	37	6	5.15106	F
	long-steep	37	7	5.04028	F
	long-steep	37	8	5.24658	F
	long-steep	37	9	5.42556	F
	long-steep	37	10	5.45143	F
	long-steep	37	11	5.37314	F
	long-steep	37	12	5.43744	F
	long-steep	38	1	4.24864	F
	long-steep	38	2	3.66018	F
	long-steep	38	3	3.81739	F
	long-steep	38	4	3.85029	F
	long-steep	38	5	3.85429	F
	long-steep	38	6	3.72244	F
	long-steep	38	7	3.76908	F
	long-steep	38	8	3.83072	F
	long-steep	38	9	3.84571	F
	long-steep	38	10	3.81605	F
	long-shallow	38	1	4.08095	F
	long-shallow	38	2	4.22754	F
	long-shallow	38	3	4.28363	F
	long-shallow	38	4	4.48611	F
	long-shallow	38	5	4.59155	F
	long-shallow	38	6	4.64533	F
	long-shallow	38	7	4.70089	F
	short-steep	38	1	4.92247	F
	short-steep	38	2	4.9251	F
	short-steep	38	3	4.87646	F
	short-steep	38	4	4.79771	F
	short-steep	38	5	4.69643	F
	short-steep	38	6	4.64492	F
	short-steep	38	7	4.60334	F
	short-steep	38	8	4.48349	F
	short-steep	38	9	4.39007	F
	short-steep	38	10	4.45902	F
	short-steep	38	11	4.52424	F
	short-steep	38	12	4.5532	F
	short-steep	38	13	4.57214	F
	short-steep	38	14	4.6255	F
	short-steep	38	15	4.63905	F
	short-shallow	38	1	3.19144	F
	short-shallow	38	2	4.0822	F
	short-shallow	38	3	4.3537	F
	short-shallow	38	4	4.40907	F
	short-shallow	38	5	4.52213	F
	short-shallow	38	6	4.57412	F
	short-shallow	38	7	4.65428	F
	short-shallow	38	8	4.66382	F
	long-steep	39	1	4.95249	F
	long-steep	39	2	4.83136	F
	long-steep	39	3	4.56875	F
	long-steep	39	4	4.17847	F
	long-steep	39	5	4.07516	F
	long-steep	39	6	3.76217	F
	long-steep	39	7	3.52914	F
	long-steep	39	8	3.42525	F
	long-steep	39	9	3.37136	F
	long-shallow	39	1	6.97694	F
	long-shallow	39	2	6.00367	F
	long-shallow	39	3	5.50455	F
	long-shallow	39	4	5.06893	F
	long-shallow	39	5	4.65837	F
	long-shallow	39	6	4.51866	F
	short-steep	39	1	3.04285	F
	short-steep	39	2	2.78703	F
	short-steep	39	3	2.87195	F
	short-steep	39	4	2.79937	F
	short-steep	39	5	2.84873	F
	short-steep	39	6	2.79065	F
	short-steep	39	7	2.78381	F
	short-steep	39	8	2.81381	F
	short-steep	39	9	2.81466	F
	short-steep	39	10	2.8383	F
	short-shallow	39	1	2.85294	F
	short-shallow	39	2	3.33633	F
	short-shallow	39	3	3.14072	F
	short-shallow	39	4	3.27205	F
	short-shallow	39	5	3.3966	F
	short-shallow	39	6	3.33444	F
	long-shallow	40	1	4.0483	F
	long-shallow	40	2	5.24041	F
	long-shallow	40	3	5.46746	F
	long-shallow	40	4	5.91474	F
	long-shallow	40	5	6.68527	F
	long-shallow	40	6	6.86085	F
	long-shallow	40	7	6.58795	F
	long-shallow	40	8	6.56259	F
	long-shallow	40	9	6.53322	F
	long-shallow	40	10	6.65757	F
	short-shallow	40	1	5.01456	F
	short-shallow	40	2	6.1166	F
	short-shallow	40	3	7.37159	F
	short-shallow	40	4	7.76019	F
	short-shallow	40	5	7.91115	F
	short-shallow	40	6	8.05646	F
	short-shallow	40	7	8.24018	F
	short-shallow	40	8	8.34057	F
	short-shallow	40	9	8.39678	F
	short-shallow	40	10	8.42515	F
	short-shallow	40	11	8.42134	F
	short-shallow	40	12	8.47462	F
	short-shallow	40	13	8.48171	F
	short-shallow	40	14	8.59102	F
	short-shallow	40	15	8.63581	F
	short-shallow	40	16	8.72191	F
	short-shallow	40	17	8.62481	F
	short-shallow	40	18	8.65888	F
	short-shallow	40	19	8.64421	F
	short-shallow	40	20	8.58602	F
	short-shallow	40	21	8.55823	F
	short-shallow	40	22	8.51773	F
	short-shallow	40	23	8.52919	F
	long-steep	40	1	6.92247	F
	long-steep	40	2	4.73601	F
	long-steep	40	3	4.10784	F
	long-steep	40	4	3.82678	F
	long-steep	40	5	3.66786	F
	long-steep	40	6	3.59197	F
	long-steep	40	7	3.65162	F
	long-steep	40	8	3.67051	F
	long-steep	40	9	3.66034	F
	long-steep	40	10	3.75421	F
	short-steep	40	1	10.045	F
	short-steep	40	2	9.22913	F
	short-steep	40	3	9.45605	F
	short-steep	40	4	9.14982	F
	short-steep	40	5	8.99744	F
	short-steep	40	6	8.68428	F
	short-steep	40	7	8.57503	F
	short-steep	40	8	8.59321	F
	short-steep	40	9	8.64405	F
	short-steep	40	10	8.69502	F
	short-steep	40	11	8.63554	F
	short-steep	40	12	8.70191	F
	short-steep	40	13	8.71708	F
	short-steep	40	14	8.61839	F
	short-steep	40	15	8.54828	F
	short-steep	40	16	8.38957	F
	short-steep	40	17	8.37158	F
	short-steep	40	18	8.3348	F
	short-steep	40	19	8.31391	F
	short-steep	40	20	8.32715	F
	short-steep	40	21	8.26893	F
	short-steep	40	22	8.244	F
	short-steep	40	23	8.21365	F
	short-steep	40	24	8.21131	F
	short-steep	40	25	8.1982	F
	short-steep	40	26	8.19064	F
	short-steep	41	1	2.83893	F
	short-steep	41	2	4.86398	F
	short-steep	41	3	5.78654	F
	short-steep	41	4	5.38115	F
	short-steep	41	5	6.06927	F
	short-steep	41	6	6.28103	F
	short-steep	41	7	6.01585	F
	short-steep	41	8	6.04323	F
	short-steep	41	9	6.02901	F
	short-steep	41	10	5.93293	F
	short-steep	41	11	6.18366	F
	short-steep	41	12	6.14075	F
	short-steep	41	13	6.0857	F
	short-steep	41	14	5.98597	F
	short-steep	41	15	5.93785	F
	short-steep	41	16	6.03465	F
	short-steep	41	17	6.19914	F
	long-steep	41	1	7.48939	F
	long-steep	41	2	4.88778	F
	long-steep	41	3	4.67753	F
	long-steep	41	4	4.66302	F
	long-steep	41	5	4.607	F
	long-steep	41	6	5.49421	F
	long-steep	41	7	5.58493	F
	long-steep	41	8	5.77827	F
	long-steep	41	9	5.70263	F
	long-steep	41	10	5.76704	F
	long-steep	41	11	5.83099	F
	long-steep	41	12	5.875	F
	long-steep	41	13	6.09064	F
	long-steep	41	14	6.08084	F
	long-steep	41	15	6.20437	F
	long-steep	41	16	6.3928	F
	short-shallow	41	1	8.1522	F
	short-shallow	41	2	8.09483	F
	short-shallow	41	3	7.72225	F
	short-shallow	41	4	7.55086	F
	short-shallow	41	5	7.5065	F
	short-shallow	41	6	7.48309	F
	short-shallow	41	7	7.72568	F
	short-shallow	41	8	7.82846	F
	short-shallow	41	9	7.846	F
	short-shallow	41	10	7.72489	F
	short-shallow	41	11	7.06523	F
	long-shallow	41	1	5.50883	F
	long-shallow	41	2	5.77475	F
	long-shallow	41	3	6.57682	F
	long-shallow	41	4	7.23654	F
	long-shallow	41	5	7.36117	F
	long-shallow	41	6	7.63112	F
	long-shallow	41	7	7.30583	F
	long-shallow	41	8	7.333	F
	long-shallow	41	9	7.56299	F
	long-shallow	41	10	7.60669	F
	long-shallow	41	11	7.5991	F
	long-shallow	41	12	7.81551	F
	long-shallow	41	13	7.95343	F
	long-shallow	41	14	7.93925	F
	short-shallow	42	1	9.278	F
	short-shallow	42	2	7.93123	F
	short-shallow	42	3	6.99567	F
	short-shallow	42	4	6.92944	F
	short-shallow	42	5	6.89206	F
	short-shallow	42	6	6.62668	F
	short-shallow	42	7	6.46307	F
	short-shallow	42	8	6.32602	F
	short-shallow	42	9	6.27706	F
	short-steep	42	1	5.02432	F
	short-steep	42	2	4.75184	F
	short-steep	42	3	4.5523	F
	short-steep	42	4	4.2574	F
	short-steep	42	5	3.88442	F
	short-steep	42	6	3.82266	F
	short-steep	42	7	3.59954	F
	short-steep	42	8	3.42137	F
	short-steep	42	9	3.32466	F
	short-steep	42	10	3.32383	F
	long-shallow	42	1	2.05081	F
	long-shallow	42	2	3.42354	F
	long-shallow	42	3	3.67194	F
	long-shallow	42	4	3.7649	F
	long-shallow	42	5	3.62775	F
	long-steep	42	1	3.90907	F
	long-steep	42	2	3.61893	F
	long-steep	42	3	3.3715	F
	long-steep	42	4	3.41578	F
	long-steep	42	5	3.41735	F
	long-steep	42	6	3.36918	F
	short-steep	43	1	5.99167	F
	short-steep	43	2	5.80228	F
	short-steep	43	3	5.95557	F
	short-steep	43	4	6.05283	F
	short-steep	43	5	5.99034	F
	short-steep	43	6	5.77269	F
	short-steep	43	7	5.6537	F
	short-steep	43	8	5.47091	F
	short-steep	43	9	5.33914	F
	short-steep	43	10	5.28773	F
	short-steep	43	11	5.12207	F
	short-steep	43	12	5.0022	F
	short-steep	43	13	4.99185	F
	short-steep	43	14	4.92777	F
	short-steep	43	15	4.92062	F
	short-shallow	43	1	4.89378	F
	short-shallow	43	2	4.87983	F
	short-shallow	43	3	4.97713	F
	short-shallow	43	4	5.33295	F
	short-shallow	43	5	5.64032	F
	short-shallow	43	6	5.61784	F
	short-shallow	43	7	5.81777	F
	short-shallow	43	8	5.85977	F
	short-shallow	43	9	5.99002	F
	short-shallow	43	10	6.09136	F
	short-shallow	43	11	6.21594	F
	long-steep	43	1	7.66508	F
	long-steep	43	2	5.72672	F
	long-steep	43	3	4.40967	F
	long-steep	43	4	3.55261	F
	long-steep	43	5	3.31874	F
	long-steep	43	6	3.06263	F
	long-steep	43	7	3.21646	F
	long-steep	43	8	3.26163	F
	long-shallow	43	1	1.43796	F
	long-shallow	43	2	1.32706	F
	long-shallow	43	3	2.65737	F
	long-shallow	43	4	3.51798	F
	long-shallow	43	5	3.61524	F
	long-shallow	43	6	3.79334	F
	long-shallow	43	7	4.03387	F
	long-shallow	44	1	4.06376	F
	long-shallow	44	2	4.34966	F
	long-shallow	44	3	3.88221	F
	long-shallow	44	4	3.59026	F
	long-shallow	44	5	3.23945	F
	long-steep	44	1	3.80999	F
	long-steep	44	2	2.98695	F
	long-steep	44	3	2.56886	F
	long-steep	44	4	2.37368	F
	long-steep	44	5	2.13143	F
	long-steep	44	6	2.22455	F
	long-steep	44	7	2.22945	F
	short-shallow	44	1	4.06859	F
	short-shallow	44	2	4.68857	F
	short-shallow	44	3	4.94888	F
	short-shallow	44	4	4.95296	F
	short-shallow	44	5	4.84424	F
	short-shallow	44	6	5.0981	F
	short-shallow	44	7	5.28697	F
	short-shallow	44	8	5.41776	F
	short-shallow	44	9	5.70495	F
	short-shallow	44	10	5.82845	F
	short-steep	44	1	5.67352	F
	short-steep	44	2	5.43757	F
	short-steep	44	3	4.96416	F
	short-steep	44	4	4.29717	F
	short-steep	44	5	3.89334	F
	short-steep	44	6	3.58978	F
	short-steep	44	7	3.37574	F
	short-steep	44	8	3.18538	F
	short-steep	44	9	3.18843	F
	long-shallow	45	1	9.02424	F
	long-shallow	45	2	7.35256	F
	long-shallow	45	3	5.62358	F
	long-shallow	45	4	4.95919	F
	long-shallow	45	5	4.4678	F
	long-shallow	45	6	4.1329	F
	long-steep	45	1	5.16035	F
	long-steep	45	2	4.59953	F
	long-steep	45	3	4.62011	F
	long-steep	45	4	4.85197	F
	long-steep	45	5	5.06712	F
	long-steep	45	6	5.25798	F
	long-steep	45	7	5.17452	F
	long-steep	45	8	5.25077	F
	long-steep	45	9	5.15092	F
	long-steep	45	10	5.13407	F
	long-steep	45	11	5.00811	F
	short-shallow	45	1	4.42234	F
	short-shallow	45	2	4.76927	F
	short-shallow	45	3	4.85307	F
	short-shallow	45	4	4.97222	F
	short-shallow	45	5	5.26693	F
	short-shallow	45	6	5.40695	F
	short-shallow	45	7	5.36319	F
	short-shallow	45	8	5.36188	F
	short-shallow	45	9	5.35538	F
	short-shallow	45	10	5.41245	F
	short-steep	45	1	5.6863	F
	short-steep	45	2	5.91551	F
	short-steep	45	3	5.98938	F
	short-steep	45	4	5.90439	F
	short-steep	45	5	6.88082	F
	short-steep	45	6	6.94485	F
	short-steep	45	7	6.95837	F
	short-steep	45	8	6.64359	F
	short-steep	45	9	6.4751	F
	short-steep	45	10	6.49887	F
	short-steep	45	11	6.41563	F
	short-steep	45	12	6.36139	F
	short-steep	45	13	6.29779	F
	short-steep	45	14	6.27077	F
	short-steep	45	15	6.29562	F
	short-steep	45	16	6.25764	F
	short-steep	45	17	6.28208	F
	short-steep	45	18	6.29446	F
	short-steep	45	19	6.31226	F
	long-shallow	46	1	5.56612	M
	long-shallow	46	2	6.35865	M
	long-shallow	46	3	6.58668	M
	long-shallow	46	4	6.7789	M
	long-shallow	46	5	6.7463	M
	long-shallow	46	6	6.73212	M
	long-shallow	46	7	6.73203	M
	long-shallow	46	8	6.70515	M
	long-shallow	46	9	6.67399	M
	long-shallow	46	10	6.59176	M
	long-shallow	46	11	6.49073	M
	long-steep	46	1	4.74979	M
	long-steep	46	2	4.97344	M
	long-steep	46	3	4.78335	M
	long-steep	46	4	4.17397	M
	long-steep	46	5	3.73513	M
	long-steep	46	6	3.57739	M
	long-steep	46	7	3.37232	M
	long-steep	46	8	3.49439	M
	short-shallow	46	1	1.6229	M
	short-shallow	46	2	3.62716	M
	short-shallow	46	3	4.23313	M
	short-shallow	46	4	4.74207	M
	short-shallow	46	5	4.61721	M
	short-shallow	46	6	4.88147	M
	short-shallow	46	7	5.23292	M
	short-shallow	46	8	5.53058	M
	short-shallow	46	9	5.48039	M
	short-shallow	46	10	5.74604	M
	short-shallow	46	11	5.83161	M
	short-steep	46	1	4.35526	M
	short-steep	46	2	4.84953	M
	short-steep	46	3	4.85368	M
	short-steep	46	4	5.14566	M
	short-steep	46	5	5.00202	M
	short-steep	46	6	4.76143	M
	short-steep	46	7	4.60562	M
	short-steep	46	8	4.40594	M
	short-steep	46	9	4.48427	M
	short-steep	46	10	4.5535	M
	short-steep	46	11	4.6187	M
	short-steep	46	12	4.60354	M
	short-steep	46	13	4.73593	M
	short-steep	46	14	4.69605	M
	short-steep	46	15	4.73091	M
	long-shallow	47	1	8.09423	M
	long-shallow	47	2	9.19545	M
	long-shallow	47	3	8.54554	M
	long-shallow	47	4	8.67065	M
	long-shallow	47	5	8.60185	M
	long-shallow	47	6	8.5906	M
	long-shallow	47	7	8.08447	M
	long-shallow	47	8	7.9041	M
	long-shallow	47	9	7.64514	M
	long-shallow	47	10	7.40693	M
	short-shallow	47	1	6.63164	M
	short-shallow	47	2	6.39347	M
	short-shallow	47	3	6.38725	M
	short-shallow	47	4	6.37657	M
	short-shallow	47	5	6.29883	M
	short-shallow	47	6	5.92783	M
	short-shallow	47	7	6.06647	M
	short-shallow	47	8	6.08929	M
	short-shallow	47	9	6.13247	M
	short-shallow	47	10	6.02243	M
	short-shallow	47	11	5.85874	M
	long-steep	47	1	3.43069	M
	long-steep	47	2	3.55626	M
	long-steep	47	3	3.61583	M
	long-steep	47	4	3.25082	M
	long-steep	47	5	3.83918	M
	long-steep	47	6	3.89042	M
	long-steep	47	7	4.22973	M
	long-steep	47	8	4.3856	M
	long-steep	47	9	4.63371	M
	long-steep	47	10	4.72817	M
	long-steep	47	11	4.69077	M
	short-steep	47	1	4.7153	M
	short-steep	47	2	4.66578	M
	short-steep	47	3	5.11614	M
	short-steep	47	4	5.07969	M
	short-steep	47	5	5.3195	M
	short-steep	47	6	5.41403	M
	short-steep	47	7	5.29286	M
	short-steep	47	8	5.23141	M
	short-steep	47	9	5.26803	M
	short-steep	47	10	5.33439	M
	short-steep	47	11	5.27375	M
	short-steep	47	12	5.29927	M
	short-steep	47	13	5.34688	M
	short-steep	47	14	5.33426	M
	short-steep	47	15	5.29727	M
	short-steep	47	16	5.31385	M
	short-steep	47	17	5.31452	M
	long-shallow	48	1	3.06263	F
	long-shallow	48	2	2.80807	F
	long-shallow	48	3	2.77709	F
	long-steep	48	1	0.977117	F
	long-steep	48	2	1.16528	F
	long-steep	48	3	1.17133	F
	long-steep	48	4	1.22521	F
	long-steep	48	5	1.33031	F
	long-steep	48	6	1.27785	F
	short-shallow	48	1	2.11044	F
	short-shallow	48	2	3.73156	F
	short-shallow	48	3	3.49987	F
	short-shallow	48	4	3.01016	F
	short-shallow	48	5	2.91365	F
	short-steep	48	1	2.94244	F
	short-steep	48	2	3.22317	F
	short-steep	48	3	2.99463	F
	short-steep	48	4	3.0539	F
	short-steep	48	5	3.04784	F
	short-steep	48	6	3.13271	F
	short-steep	48	7	3.09701	F
	short-steep	48	8	3.0859	F
	short-steep	48	9	3.01967	F
	short-steep	48	10	3.12219	F
	short-shallow	49	1	5.45833	M
	short-shallow	49	2	5.78132	M
	short-shallow	49	3	5.23412	M
	short-shallow	49	4	5.00822	M
	short-shallow	49	5	5.13212	M
	short-shallow	49	6	4.9968	M
	short-shallow	49	7	5.02745	M
	short-shallow	49	8	4.8898	M
	short-steep	49	1	3.43271	M
	short-steep	49	2	3.47743	M
	short-steep	49	3	3.42013	M
	short-steep	49	4	3.1574	M
	short-steep	49	5	3.1505	M
	short-steep	49	6	3.15999	M
	short-steep	49	7	3.22305	M
	short-steep	49	8	3.48598	M
	short-steep	49	9	3.60492	M
	short-steep	49	10	3.69325	M
	short-steep	49	11	3.7383	M
	short-steep	49	12	3.68479	M
	short-steep	49	13	3.70568	M
	long-shallow	49	1	4.98106	M
[truncated: 362 more rows]

[truncated: 7 more sheets: Supplementary Figure 2, Supplementary Figure 3, Supplementary Figure 4, Supplementary Figure 5, Supplementary Figure 6, Supplementary Figure 7, Supplementary Figure 8]
